# Supplementary material for: Simultaneous model discrimination and parameter estimation in dynamic models of cellular systems
Source: BMC Syst Biol. 2013 Aug 12;7:76. doi: 10.1186/1752-0509-7-76 (PMC3765209; doi:10.1186/1752-0509-7-76)
Supplement: Additional file 1 — K_homeostasis_MINLP. K_homeostasis_MINLP.zip contains all the scripts needed to reproduce the results presented in this manuscript using the toolbox SensSB [46]. SensSB toolbox and related documentation can be downloaded from the following web site: http://www.iim.csic.es/~gingproc/SensSB.html [file 1752-0509-7-76-S1.zip]

Archive with 5 entries (5 files):
- K_homeostasis_MINLP/K_homeostasis_MINLP.sensSB
- K_homeostasis_MINLP/K_homeostasis_MINLP_input_file.m
- K_homeostasis_MINLP/Two_comp_e_coli_MINLP_ODEs.m
- K_homeostasis_MINLP/yexp_10_exp.mat
- K_homeostasis_MINLP/yexp_error_10_exp.mat
