# Supplementary material for: Simultaneous model discrimination and parameter estimation in dynamic models of cellular systems
Source: BMC Syst Biol. 2013 Aug 12;7:76. doi: 10.1186/1752-0509-7-76 (PMC3765209; doi:10.1186/1752-0509-7-76)
Supplement: Additional file 1 — K_homeostasis_MINLP. K_homeostasis_MINLP.zip contains all the scripts needed to reproduce the results presented in this manuscript using the toolbox SensSB [46]. SensSB toolbox and related documentation can be downloaded from the following web site: http://www.iim.csic.es/~gingproc/SensSB.html [file 1752-0509-7-76-S1.zip › K_homeostasis_MINLP/K_homeostasis_MINLP_input_file.m]

% This input file has been generated by SensSB_GUI
% %%%%%%%%%%%%%%%%%%%%%%%%%%%%%%%%%%%%%%%%%%%%%%%%%%%%%%%%%%%%%%%%%%%%%%
%                              SensSB toolbox                          %
%                                                                      %
% Copyright(C)(2010).                                                  %
% Maria Rodriguez-Fernandez. mrodriguez@iim.csic.es                    %
%                                                                      %
% This toolbox is free of charge under the creative commons license.   %
% It is possible to find the conditions of the license on the          %
% following web page:                                                  %
% www.creativecommons.org/licenses/by-nc-nd/3.0/                       %
%                                                                      %
% %%%%%%%%%%%%%%%%%%%%%%%%%%%%%%%%%%%%%%%%%%%%%%%%%%%%%%%%%%%%%%%%%%%%%%

%----------------------------------------------------------------------%
%                              INPUT FILE                              %
% -------------------------------------------------------------------- %

function [input]           = K_homeostasis_MINLP_input_file

%%
%----------------------------------------------------------------------%
%                          MODEL DEFINITION                            %
% -------------------------------------------------------------------- %
input.fcn_name             = 'Two_comp_e_coli_MINLP_ODEs';
input.fcn_type             = 'ODEs';
input.file_type            = 'Matlab';

%%
%----------------------------------------------------------------------%
%                     ODEs/DAEs INITIALIZATION                         %
% -------------------------------------------------------------------- %
input.n_exp                = [10]; % number of experiments
input.index_exp            = [1:10]; % index of the experiments in use

%Parameters
input.par_size             = 25; % number of parameters of the model
input.par_name             = char('k2','k3','alpha','k_tr','k_tl','k_tl2','k_tl3','kz','kabb','cd0','Ka','KK','kabb2','k_hy','k_trans','k_deg','KK_hy','pwrof1','pwrof2','pwrof3','pwrof4','pwrof5','bin1','bin2','bin3'); % name of the model parameters
input.par_nominal          = [4.74E+07 1.20E+02 5.23E-02 8.66E+02 4.28E+03 1.27E+03 1.64E+03 6.06E+01 1.25E+01 7.08E-04 2.11E-07 8.48E+02 9.55E-01 1.76E+06 8.07E-01 1.84E-01 1.37E-01 3 3 1 3 0 1 1 0 ]; % nominal value of the parameters
input.par_lb               = [[5.18E+07 9.76E+01 5.79E-02 1.00E+03 4.96E+03 1.03E+03 2.05E+03 4.99E+01 1.00E+01 6.16E-04 1.82E-07 1.00E+03 1.18E+00 2.00E+06 9.74E-01 1.36E-01 1.07E-01 ]*0.5 0 0 0 0 0 0 0 0 ]; % lower bounds of the parameters
input.par_ub               = [[5.18E+07 9.76E+01 5.79E-02 1.00E+03 4.96E+03 1.03E+03 2.05E+03 4.99E+01 1.00E+01 6.16E-04 1.82E-07 1.00E+03 1.18E+00 2.00E+06 9.74E-01 1.36E-01 1.07E-01]*2 3 3 3 3 3 1 1 1 ]; % upper bounds of the parameters
input.index_real_par       = [1:16]; % index of real parameters being modified
input.index_int_par        = []; % index of integer parameters being modified
input.index_par            = [1:16 ]; % index of parameters being modified

%State variables
input.n_states             = 6; % number of states of the model
input.states_name          = char('mRNA','overall D0','overall E0','protein FABC','EP_free','EP' ); % name of the state variables
input.index_states{1}      = [1  4]; % index of the measured states
input.index_states{2}      = [1  4]; % index of the measured states
input.index_states{3}      = [1  4]; % index of the measured states
input.index_states{4}      = [1  4]; % index of the measured states
input.index_states{5}      = [1  4]; % index of the measured states
input.index_states{6}      = [1  4]; % index of the measured states
input.index_states{7}      = [1  4]; % index of the measured states
input.index_states{8}      = [1  4]; % index of the measured states
input.index_states{9}      = [1  4]; % index of the measured states
input.index_states{10}      = [1  4]; % index of the measured states
input.y0{1}                = [0  5.9300e-005  1.7700e-003  1.3200e-005  3.0000e-005  1.7700e-005]; % initial value for the states
input.y0{2}                = [0  5.9300e-005  1.7700e-003  1.3200e-005  3.0000e-005  1.7700e-005]; % initial value for the states
input.y0{3}                = [0  5.9300e-005  1.7700e-003  1.3200e-005  3.0000e-005  1.7700e-005]; % initial value for the states
input.y0{4}                = [0  5.9300e-005  1.7700e-003  1.3200e-005  3.0000e-005  1.7700e-005]; % initial value for the states
input.y0{5}                = [0  5.9300e-005  1.7700e-003  1.3200e-005  3.0000e-005  1.7700e-005]; % initial value for the states
input.y0{6}                = [0  5.9300e-005  1.7700e-003  1.3200e-005  3.0000e-005  1.7700e-005]; % initial value for the states
input.y0{7}                = [0  5.9300e-005  1.7700e-003  1.3200e-005  3.0000e-005  1.7700e-005]; % initial value for the states
input.y0{8}                = [0  5.9300e-005  1.7700e-003  1.3200e-005  3.0000e-005  1.7700e-005]; % initial value for the states
input.y0{9}                = [0  5.9300e-005  1.7700e-003  1.3200e-005  3.0000e-005  1.7700e-005]; % initial value for the states
input.y0{10}                = [0  5.9300e-005  1.7700e-003  1.3200e-005  3.0000e-005  1.7700e-005]; % initial value for the states
for iexp = input.index_exp
    input.yp0{iexp}        = zeros(input.n_states,input.par_size);
end

%Sampling points
input.sampling_points{1}{1} = [0    0.016667    0.033333        0.05    0.066667     0.16667         0.5           1]; % value of the time sampling points
input.sampling_points{1}{4} = [0    0.016667    0.083333     0.16667     0.33333         0.5     0.66667     0.83333           1         1.5           2           3]; % value of the time sampling points
input.sampling_points{2}{1} = [0    0.016667    0.033333        0.05    0.066667     0.16667         0.5           1]; % value of the time sampling points
input.sampling_points{2}{4} = [0    0.016667    0.083333     0.16667     0.33333         0.5     0.66667     0.83333           1         1.5           2           3]; % value of the time sampling points
input.sampling_points{3}{1} = [0    0.016667    0.033333        0.05    0.066667     0.16667         0.5           1]; % value of the time sampling points
input.sampling_points{3}{4} = [0    0.016667    0.083333     0.16667     0.33333         0.5     0.66667     0.83333           1         1.5           2           3]; % value of the time sampling points
input.sampling_points{4}{1} = [0    0.016667    0.033333        0.05    0.066667     0.16667         0.5           1]; % value of the time sampling points
input.sampling_points{4}{4} = [0    0.016667    0.083333     0.16667     0.33333         0.5     0.66667     0.83333           1         1.5           2           3]; % value of the time sampling points
input.sampling_points{5}{1} = [0    0.016667    0.033333        0.05    0.066667     0.16667         0.5           1]; % value of the time sampling points
input.sampling_points{5}{4} = [0    0.016667    0.083333     0.16667     0.33333         0.5     0.66667     0.83333           1         1.5           2           3]; % value of the time sampling points
input.sampling_points{6}{1} = [0    0.016667    0.033333        0.05    0.066667     0.16667         0.5           1]; % value of the time sampling points
input.sampling_points{6}{4} = [0    0.016667    0.083333     0.16667     0.33333         0.5     0.66667     0.83333           1         1.5           2           3]; % value of the time sampling points
input.sampling_points{7}{1} = [0    0.016667    0.033333        0.05    0.066667     0.16667         0.5           1]; % value of the time sampling points
input.sampling_points{7}{4} = [0    0.016667    0.083333     0.16667     0.33333         0.5     0.66667     0.83333           1         1.5           2           3]; % value of the time sampling points
input.sampling_points{8}{1} = [0    0.016667    0.033333        0.05    0.066667     0.16667         0.5           1]; % value of the time sampling points
input.sampling_points{8}{4} = [0    0.016667    0.083333     0.16667     0.33333         0.5     0.66667     0.83333           1         1.5           2           3]; % value of the time sampling points
input.sampling_points{9}{1} = [0    0.016667    0.033333        0.05    0.066667     0.16667         0.5           1]; % value of the time sampling points
input.sampling_points{9}{4} = [0    0.016667    0.083333     0.16667     0.33333         0.5     0.66667     0.83333           1         1.5           2           3]; % value of the time sampling points
input.sampling_points{10}{1} = [0    0.016667    0.033333        0.05    0.066667     0.16667         0.5           1]; % value of the time sampling points
input.sampling_points{10}{4} = [0    0.016667    0.083333     0.16667     0.33333         0.5     0.66667     0.83333           1         1.5           2           3]; % value of the time sampling points

%Control variables
input.n_control_var        = 2; % number of control variables
input.control_var_name     = char('stimulus','wild/mut'); % name of the control variables
input.control_var{1}{1}    = [1]; % value of the control variables
input.control_var{1}{2}    = [0]; % value of the control variables
input.control_var{2}{1}    = [1]; % value of the control variables
input.control_var{2}{2}    = [1]; % value of the control variables
input.control_var{3}{1}    = [10]; % value of the control variables
input.control_var{3}{2}    = [0]; % value of the control variables
input.control_var{4}{1}    = [10]; % value of the control variables
input.control_var{4}{2}    = [1]; % value of the control variables
input.control_var{5}{1}    = [50]; % value of the control variables
input.control_var{5}{2}    = [0]; % value of the control variables
input.control_var{6}{1}    = [50]; % value of the control variables
input.control_var{6}{2}    = [1]; % value of the control variables
input.control_var{7}{1}    = [100]; % value of the control variables
input.control_var{7}{2}    = [0]; % value of the control variables
input.control_var{8}{1}    = [100]; % value of the control variables
input.control_var{8}{2}    = [1]; % value of the control variables
input.control_var{9}{1}    = [500]; % value of the control variables
input.control_var{9}{2}    = [0]; % value of the control variables
input.control_var{10}{1}    = [500]; % value of the control variables
input.control_var{10}{2}    = [1]; % value of the control variables
input.control_times{1}{1}  = [3]; % value of the switching times for the control
input.control_times{1}{2}  = [3]; % value of the switching times for the control
input.control_times{2}{1}  = [3]; % value of the switching times for the control
input.control_times{2}{2}  = [3]; % value of the switching times for the control
input.control_times{3}{1}  = [3]; % value of the switching times for the control
input.control_times{3}{2}  = [3]; % value of the switching times for the control
input.control_times{4}{1}  = [3]; % value of the switching times for the control
input.control_times{4}{2}  = [3]; % value of the switching times for the control
input.control_times{5}{1}  = [3]; % value of the switching times for the control
input.control_times{5}{2}  = [3]; % value of the switching times for the control
input.control_times{6}{1}  = [3]; % value of the switching times for the control
input.control_times{6}{2}  = [3]; % value of the switching times for the control
input.control_times{7}{1}  = [3]; % value of the switching times for the control
input.control_times{7}{2}  = [3]; % value of the switching times for the control
input.control_times{8}{1}  = [3]; % value of the switching times for the control
input.control_times{8}{2}  = [3]; % value of the switching times for the control
input.control_times{9}{1}  = [3]; % value of the switching times for the control
input.control_times{9}{2}  = [3]; % value of the switching times for the control
input.control_times{10}{1}  = [3]; % value of the switching times for the control
input.control_times{10}{2}  = [3]; % value of the switching times for the control

%%
%----------------------------------------------------------------------%
%                     PARAMETER ESTIMATION SETTINGS                    %
% -------------------------------------------------------------------- %

%Experimental details
input.exp_data{1}{1} = [0 1.5236e-005 3.7136e-005 6.6858e-005  0.00010281 8.4385e-005 4.5297e-005 3.7727e-005]'; % experimental data
input.exp_data{1}{4} = [1.3388e-005  0.00025732   0.0098515    0.032547    0.033788    0.034458    0.034248    0.033748    0.029514    0.030526    0.033198    0.030521]'; % experimental data
input.exp_data{2}{1} = [0 1.5575e-005 3.8284e-005 7.0099e-005  9.325e-005  0.00020959  0.00019092  0.00019261]'; % experimental data
input.exp_data{2}{4} = [1.3394e-005  0.00024537   0.0092475    0.036907    0.065446     0.07052    0.075864    0.069539    0.076349    0.067568     0.07717    0.076473]'; % experimental data
input.exp_data{3}{1} = [0 1.4539e-005 3.9582e-005 6.3182e-005  0.00010449 2.5796e-005 2.0828e-005 1.9574e-005]'; % experimental data
input.exp_data{3}{4} = [1.269e-005  0.00024899   0.0095887    0.021574    0.021078    0.022262    0.020633    0.021155     0.02146     0.02214    0.021588     0.02062]'; % experimental data
input.exp_data{4}{1} = [0 1.4529e-005 3.8572e-005 6.1325e-005   9.42e-005  0.00019334   0.0001919  0.00019153]'; % experimental data
input.exp_data{4}{4} = [1.3468e-005  0.00026203   0.0099027    0.032018    0.063582    0.071938    0.070344     0.08049      0.0747     0.06862    0.074587    0.074192]'; % experimental data
input.exp_data{5}{1} = [0  1.377e-005 4.1221e-005 6.1294e-005  0.00010264 1.7586e-005 1.4731e-005 1.4803e-005]'; % experimental data
input.exp_data{5}{4} = [1.374e-005  0.00024758   0.0088992    0.015151    0.015681    0.015349    0.016145    0.017469    0.017463    0.016622    0.017007    0.017327]'; % experimental data
input.exp_data{6}{1} = [0 1.5179e-005 4.0449e-005 5.0284e-005 7.0246e-005 6.3609e-005  5.915e-005 5.4626e-005]'; % experimental data
input.exp_data{6}{4} = [1.3786e-005  0.00024871   0.0076716    0.018435    0.031243    0.034149    0.038499    0.037188    0.034316    0.036693    0.035985    0.033694]'; % experimental data
input.exp_data{7}{1} = [0 1.4596e-005 3.9657e-005 6.7646e-005 9.8187e-005 1.6538e-005 1.3215e-005 1.2954e-005]'; % experimental data
input.exp_data{7}{4} = [1.3391e-005  0.00026151   0.0092803    0.012559    0.014911    0.015298    0.016261    0.015746     0.01699    0.016013    0.014974    0.017281]'; % experimental data
input.exp_data{8}{1} = [0 1.5336e-005 3.3927e-005 5.1328e-005 4.6097e-005 3.8319e-005 3.1921e-005 2.8478e-005]'; % experimental data
input.exp_data{8}{4} = [1.2389e-005  0.00024862    0.006123    0.011603    0.019106    0.024975    0.024578    0.026014    0.027375     0.02769    0.026647    0.024281]'; % experimental data
input.exp_data{9}{1} = [0 1.5382e-005 3.6861e-005 6.7311e-005 6.9956e-005 1.3947e-005 1.2744e-005 1.2513e-005]'; % experimental data
input.exp_data{9}{4} = [1.2531e-005  0.00024283   0.0076907   0.0095258    0.011847    0.012772    0.015006    0.016071    0.015645    0.014938    0.015796    0.015476]'; % experimental data
input.exp_data{10}{1} = [0 1.4623e-005 2.7049e-005 2.4496e-005 2.1308e-005 1.5463e-005 1.4839e-005 1.3184e-005]'; % experimental data
input.exp_data{10}{4} = [1.2806e-005  0.00023625   0.0036036   0.0065817    0.010542    0.013004    0.014377    0.015281      0.0147    0.016335    0.016829    0.017072]'; % experimental data
input.data_error{1}{1} = [-0  1.7689e-007 -1.1442e-006  6.9362e-008  2.1118e-006  4.7431e-006  1.6818e-006 -5.7479e-006]'; % experimental data error
input.data_error{1}{4} = [1.8838e-007  1.0207e-005 -4.0026e-006    0.0013395    0.0012601    0.0021121    0.0019865    0.0015435   -0.0026618   -0.0015904    0.0010997   -0.0015639]'; % experimental data error
input.data_error{2}{1} = [-0  5.1709e-007  3.8339e-008  3.5403e-006  -6.702e-006  4.9073e-006 -1.6985e-005 -1.4974e-005]'; % experimental data error
input.data_error{2}{4} = [1.939e-007 -1.7342e-006  -0.00055395  -0.00054784   -0.0019634   -0.0033088   0.00093142   -0.0055963    0.0011783   -0.0076123    0.0019885    0.0012911]'; % experimental data error
input.data_error{3}{1} = [0 -5.2102e-007  1.3019e-006 -3.5803e-006  4.4984e-006 -3.0636e-006  2.9234e-007 -7.4504e-007]'; % experimental data error
input.data_error{3}{4} = [-5.1043e-007  1.8761e-006  -0.00016426   0.00099868  -0.00011363    0.0010737  -0.00050232  7.2679e-005   0.00041934    0.0011704   0.00064957  -0.00030093]'; % experimental data error
input.data_error{4}{1} = [-0 -5.1594e-007  6.2926e-007 -3.2199e-006  1.3529e-006  1.0141e-005   2.322e-006   1.567e-006]'; % experimental data error
input.data_error{4}{4} = [2.6811e-007 1.5018e-005  0.00066874  -0.0017298  0.00064641   0.0020576 -0.00094105   0.0089285   0.0030658  -0.0030494   0.0029097   0.0025098]'; % experimental data error
input.data_error{5}{1} = [0 -1.2898e-006  2.9418e-006 -5.3656e-006   5.395e-006 -1.0331e-006  2.7854e-007  6.8152e-007]'; % experimental data error
input.data_error{5}{4} = [5.4008e-007 4.5777e-007 -0.00043204 -8.526e-005 -0.00065597  -0.0013938 -0.00076199  0.00049921  0.00047081 -0.00035236 5.2385e-005  0.00038743]'; % experimental data error
input.data_error{6}{1} = [0  1.9299e-007  3.8117e-006 -6.4611e-006  1.1709e-006  9.0881e-007  1.8959e-006  -1.634e-006]'; % experimental data error
input.data_error{6}{4} = [5.8592e-007 2.1191e-006  0.00031233  0.00084751    0.001937 -0.00011022   0.0023786   0.0004192  -0.0026418 -0.00027672 -0.00093209  -0.0031887]'; % experimental data error
input.data_error{7}{1} = [-0 -4.6306e-007  1.3795e-006  1.1287e-006  4.1509e-006  2.3175e-007 -9.6873e-008 -5.8324e-008]'; % experimental data error
input.data_error{7}{4} = [1.9085e-007 1.4393e-005  0.00035939 -0.00091316 8.9591e-005 -0.00017186  0.00045192  -0.0002399  0.00091183  -0.0001449  -0.0011853    0.001127]'; % experimental data error
input.data_error{8}{1} = [0  4.2162e-007 -1.2189e-006  2.0544e-006 -5.8064e-006  1.9936e-006 -2.5809e-009 -2.5009e-006]'; % experimental data error
input.data_error{8}{4} = [-8.1096e-007  2.5518e-006  6.6902e-005  -0.00061458  -0.00044285    0.0016333  -0.00058113  4.2484e-005    0.0010513    0.0011884   0.00018246   -0.0021389]'; % experimental data error
input.data_error{9}{1} = [-0  3.2281e-007 -1.4108e-006  1.8491e-006 -5.2015e-006  3.1374e-007  3.8881e-007  2.3323e-007]'; % experimental data error
input.data_error{9}{4} = [-6.688e-007 -4.2905e-006   0.00016626  -0.00082284  -0.00043058  -0.00072737   0.00071608    0.0012791   0.00053564   -0.0005803   0.00017871  -0.00017489]'; % experimental data error
input.data_error{10}{1} = [-0   2.484e-007  1.4764e-007 -1.4711e-006 -7.5355e-007 -2.1785e-007  4.7043e-007 -8.7776e-007]'; % experimental data error
input.data_error{10}{4} = [-3.9438e-007 -5.8319e-006   0.00016888   0.00053294   0.00070225     0.000567   0.00023116  5.3009e-005   -0.0011917  -0.00034889  -1.772e-005   0.00019278]'; % experimental data error

%Optimization settings
input.PE                   = 'yes'; % parameter estimation action
input.PE_optimizer         = 'none'; % optimization method for the parameter estimation
input.PE_optimizer_options = []; % no options available
input.PE_obj               = 'weighted least squares'; % objective function

%Confidence intervals
input.conf_int             = 'none'; % confidence intervals method
input.ntrials              = 256; % number of replications for the bootstrap
input.bootstrap_noise      = 5e-2; % noise for the bootstrap replications
input.conf_optimizer       = 'eSS'; % optimization method for the bootstrap
input.conf_optimizer_options.eSS.maxtime         = 60; % Maximum CPU time in seconds
input.conf_optimizer_options.eSS.maxeval         = 1e7; % Maximum number of function evaluations
input.conf_optimizer_options.eSS.local.solver    = 0; % Choose local solver
                                                                         % 0: Local search deactivated, 'fmincon'
                                                                         % 'fminsearchbnd','nomad','solnp','n2fb','dn2fb','dhc'
                                                                         % 'hj','ipopt','misqp','lsqnonlin'
input.conf_optimizer_options.eSS.log_var         = []; % Indexes of the variables which will be used to generate
                                                                         %    diverse solutions in different orders of magnitude

%%
%----------------------------------------------------------------------%
%               OPTIMAL EXPERIMENTAL DESIGN SETTINGS                   %
% -------------------------------------------------------------------- %
input.OED                     = 'no'; % OED action
input.index_control_var{1}    = []; % index of the control variables to be optimized
input.index_control_var{2}    = []; % index of the control variables to be optimized
input.index_control_var{3}    = []; % index of the control variables to be optimized
input.index_control_var{4}    = []; % index of the control variables to be optimized
input.index_control_var{5}    = []; % index of the control variables to be optimized
input.index_control_var{6}    = []; % index of the control variables to be optimized
input.index_control_var{7}    = []; % index of the control variables to be optimized
input.index_control_var{8}    = []; % index of the control variables to be optimized
input.index_control_var{9}    = []; % index of the control variables to be optimized
input.index_control_var{10}    = []; % index of the control variables to be optimized
input.control_var_lb{1}       = []; % lower bounds for the control variables to be optimized
input.control_var_lb{2}       = []; % lower bounds for the control variables to be optimized
input.control_var_lb{3}       = []; % lower bounds for the control variables to be optimized
input.control_var_lb{4}       = []; % lower bounds for the control variables to be optimized
input.control_var_lb{5}       = []; % lower bounds for the control variables to be optimized
input.control_var_lb{6}       = []; % lower bounds for the control variables to be optimized
input.control_var_lb{7}       = []; % lower bounds for the control variables to be optimized
input.control_var_lb{8}       = []; % lower bounds for the control variables to be optimized
input.control_var_lb{9}       = []; % lower bounds for the control variables to be optimized
input.control_var_lb{10}       = []; % lower bounds for the control variables to be optimized
input.control_var_ub{1}       = []; % upper bounds for the control variables to be optimized
input.control_var_ub{2}       = []; % upper bounds for the control variables to be optimized
input.control_var_ub{3}       = []; % upper bounds for the control variables to be optimized
input.control_var_ub{4}       = []; % upper bounds for the control variables to be optimized
input.control_var_ub{5}       = []; % upper bounds for the control variables to be optimized
input.control_var_ub{6}       = []; % upper bounds for the control variables to be optimized
input.control_var_ub{7}       = []; % upper bounds for the control variables to be optimized
input.control_var_ub{8}       = []; % upper bounds for the control variables to be optimized
input.control_var_ub{9}       = []; % upper bounds for the control variables to be optimized
input.control_var_ub{10}       = []; % upper bounds for the control variables to be optimized
input.var_control_times       = 0; % 0 if fixed, 1 if variable;
input.steps_size_switching_lb = []; % lower bounds for the steps size
input.steps_size_switching_ub = []; % upper bounds for the steps size
input.index_control_y0{1}     = []; % index of the states which initial values are to be optimized
input.index_control_y0{2}     = []; % index of the states which initial values are to be optimized
input.index_control_y0{3}     = []; % index of the states which initial values are to be optimized
input.index_control_y0{4}     = []; % index of the states which initial values are to be optimized
input.index_control_y0{5}     = []; % index of the states which initial values are to be optimized
input.index_control_y0{6}     = []; % index of the states which initial values are to be optimized
input.index_control_y0{7}     = []; % index of the states which initial values are to be optimized
input.index_control_y0{8}     = []; % index of the states which initial values are to be optimized
input.index_control_y0{9}     = []; % index of the states which initial values are to be optimized
input.index_control_y0{10}     = []; % index of the states which initial values are to be optimized
input.control_y0_lb{1}        = []; % lower bounds for the states which initial values are to be optimized
input.control_y0_lb{2}        = []; % lower bounds for the states which initial values are to be optimized
input.control_y0_lb{3}        = []; % lower bounds for the states which initial values are to be optimized
input.control_y0_lb{4}        = []; % lower bounds for the states which initial values are to be optimized
input.control_y0_lb{5}        = []; % lower bounds for the states which initial values are to be optimized
input.control_y0_lb{6}        = []; % lower bounds for the states which initial values are to be optimized
input.control_y0_lb{7}        = []; % lower bounds for the states which initial values are to be optimized
input.control_y0_lb{8}        = []; % lower bounds for the states which initial values are to be optimized
input.control_y0_lb{9}        = []; % lower bounds for the states which initial values are to be optimized
input.control_y0_lb{10}        = []; % lower bounds for the states which initial values are to be optimized
input.control_y0_ub{1}        = []; % upper bounds for the states which initial values are to be optimized
input.control_y0_ub{2}        = []; % upper bounds for the states which initial values are to be optimized
input.control_y0_ub{3}        = []; % upper bounds for the states which initial values are to be optimized
input.control_y0_ub{4}        = []; % upper bounds for the states which initial values are to be optimized
input.control_y0_ub{5}        = []; % upper bounds for the states which initial values are to be optimized
input.control_y0_ub{6}        = []; % upper bounds for the states which initial values are to be optimized
input.control_y0_ub{7}        = []; % upper bounds for the states which initial values are to be optimized
input.control_y0_ub{8}        = []; % upper bounds for the states which initial values are to be optimized
input.control_y0_ub{9}        = []; % upper bounds for the states which initial values are to be optimized
input.control_y0_ub{10}        = []; % upper bounds for the states which initial values are to be optimized
input.index_time_var{1}       = []; % index of the states which sampling times are to be optimized
input.index_time_var{2}       = []; % index of the states which sampling times are to be optimized
input.index_time_var{3}       = []; % index of the states which sampling times are to be optimized
input.index_time_var{4}       = []; % index of the states which sampling times are to be optimized
input.index_time_var{5}       = []; % index of the states which sampling times are to be optimized
input.index_time_var{6}       = []; % index of the states which sampling times are to be optimized
input.index_time_var{7}       = []; % index of the states which sampling times are to be optimized
input.index_time_var{8}       = []; % index of the states which sampling times are to be optimized
input.index_time_var{9}       = []; % index of the states which sampling times are to be optimized
input.index_time_var{10}       = []; % index of the states which sampling times are to be optimized
input.steps_size_sampling_lb  = []; % lower bounds for the steps size
input.steps_size_sampling_ub  = []; % upper bounds for the steps size

%Optimization settings
input.OED_optimizer         = 'none'; % optimization method for the OED
input.OED_optimizer_options = []; % no options available
input.OED_method            = 'none'; % OED method
input.OED_parameter_scale      = 'linear'; % sampling scale
input.OED_parameter_distribution = 'MC_uniform'; % sampling distribution
input.OED_criterion         = 'Correlations average'; % objective function for the OED

%%
%----------------------------------------------------------------------%
%                     SENSITIVITY ANALYSIS SETTINGS                    %
% -------------------------------------------------------------------- %
input.SA                   = 'no'; % sensitivity analysis yes/no
input.SA_measure           = 'relative'; % sensitivity analysis measure
input.SA_action            = 'evaluate'; % sensitivity analysis action
input.SA_method            = 'GSA_DGSM'; % sensitivity analysis method
input.GSA_parameter_scale      = 'logarithmic'; % sampling scale
input.GSA_parameter_distribution = 'QMC_ML'; % sampling distribution
input.GSA_n                    = 6; % number of evaluations for GSA

%%
% --------------------------------------------------- %
%                    IVP SETTINGS                     %
% --------------------------------------------------- %
input.IVP_rel_tol          = 1e-3; % IVP relative tolerance
input.IVP_abs_tol          = 1e-6; % IVP absolute tolerance
input.M                    = [[1 0 0 0 0 0;0 1 0 0 0 0;0 0 1 0 0 0;0 0 0 1 0 0;0 0 0 0 0 0;0 0 0 0 0 1]]; % mass matrix

%%
% --------------------------------------------------- %
%                  OUTPUT SETTINGS                    %
% --------------------------------------------------- %
input.states_plots        = 'on'; % Display figures with state trajectories
input.control_plots       = 'off'; % Display figures with control trajectories
input.sensitivity_plots   = 'on'; % Display figures with sensitivity trajectories
input.progress_bar   = 'on'; % Display progress bar
input.pname               = 'K_homeostasis_MINLP'; % file name
input.label               = 'simulate_run_1'; % label for the results file
