# Supplementary material for: Simultaneous model discrimination and parameter estimation in dynamic models of cellular systems
Source: BMC Syst Biol. 2013 Aug 12;7:76. doi: 10.1186/1752-0509-7-76 (PMC3765209; doi:10.1186/1752-0509-7-76)
Supplement: Additional file 1 — K_homeostasis_MINLP. K_homeostasis_MINLP.zip contains all the scripts needed to reproduce the results presented in this manuscript using the toolbox SensSB [46]. SensSB toolbox and related documentation can be downloaded from the following web site: http://www.iim.csic.es/~gingproc/SensSB.html [file 1752-0509-7-76-S1.zip › K_homeostasis_MINLP/Two_comp_e_coli_MINLP_ODEs.m]

function out=Two_comp_e_coli_MINLP_10_exp_ODEs(t_int,y,para)
%
% Simulation Expression fuer TWOK
%

global control_var
global number_active_par
global cpu_time_int_two_comp

if t_int==0
    cpu_time_int_two_comp=cputime;
end
if (cputime-cpu_time_int_two_comp)>5
    disp('The integration is too slow for this set of parameters')
    return
end

reiz = control_var(1);
mutant = control_var(2);

k2	  = para(1);
k_2   = 0.1056184177E-02*0.1E+05; 
k3    = para(2);
alpha = para(3);
k_tr  = para(4);
k_tl  = para(5);
k_tl2 = para(6);
k_tl3 = para(7);
kz    = para(8);
kabb  = para(9);
cd0   = para(10);
Ka    = para(11);
mu    = 0.5;
KK    = para(12);
kabb2 = para(13);
k_hy  = para(14);
k_trans = para(15);
k_deg = para(16);
KK_hy = 0; %para(17);

pwrof1 = para(18); %Integer %normal value: 1 Best value: 3
pwrof2 = para(19); %Integer %normal value: 3
pwrof3 = para(20); %Integer %normal value: 1
pwrof4 = para(21); %Integer %normal value: 1
pwrof5 = para(22); %Integer %normal value: 1
% pwrof6 = para(23); %Integer %normal value: 1

% para(23) %Binary
% para(24) %Binary
% para(25) %Binary

% There is no need for this because these 3 parameters are always binary,
% I'm only doing it for sens_sys not to fail
para(23)=round(para(23)); %Binary
para(24)=round(para(24)); %Binary
para(25)=round(para(25)); %Binary

bin1=para(23);
bin2=para(24);
bin3=para(25);

mRNA    = y(1,:);
D0      = y(2,:);
E0      = y(3,:);
FABC    = y(4,:);
EPfree  = y(5,:);
DNAfree = cd0./(1 + 1/KK + EPfree.^2*(1 + 1/(alpha*KK))/Ka); 

Dp      = 2.3279e-07;
Ep      = y(6,:);
D       = D0 - Dp;
E       = E0 - Ep; 
psi     = DNAfree.*(1 + EPfree.^2/(alpha*Ka))/KK;

% para(23)==0 ==> no regulation of translation  ==> no: k_trans, pwrof2
% para(24)==0 ==> no regulation of proteolysis  ==> no: k_deg, pwrof1, pwrof3
% para(25)==0 ==> linear stimulus counteraction ==> no: pwrof5, KK_hy

if bin1==0 && bin2==0 && bin3==0
    k_trans_f = 1;                                  % no regulation of translation
    k_deg_f = 1;                                    % no regulation of proteolysis
    if mutant==1                                    %  'mutant'
        k3feedb = k3*reiz;                          % stimulus counteraction
    else
       k3feedb = k3*reiz*FABC.^(pwrof4)*k_hy;       % stimulus counteraction(linear)
    end
    number_active_par = 19;
elseif bin1==1 && bin2==0 && bin3==0
    k_trans_f = 1./(FABC.^pwrof2 + k_trans);        % regulation of translation
    k_deg_f = 1;                                    % no regulation of proteolysis
    if mutant==1                                    %  'mutant'
        k3feedb = k3*reiz;                          % stimulus counteraction
    else
        k3feedb = k3*reiz*FABC.^(pwrof4)*k_hy;      % stimulus counteraction (linear)   
    end
    number_active_par = 21;
elseif bin1==0 && bin2==1 && bin3==0
    k_trans_f = 1;                                  % no regulation of translation
    k_deg_f = FABC.^pwrof3./(FABC.^pwrof1+k_deg);   % regulation of proteolysis
    if mutant==1                                    %  'mutant'
        k3feedb = k3*reiz;                          % stimulus counteraction
    else
        k3feedb = k3*reiz*FABC.^(pwrof4)*k_hy;      % stimulus counteraction (linear)
    end
    number_active_par = 22;
elseif bin1==0 && bin2==0 && bin3==1
    k_trans_f = 1;                                  % no regulation of translation
    k_deg_f = 1;                                    % no regulation of proteolysis
    if mutant==1                                    %  'mutant'
        k3feedb = k3*reiz;                          % stimulus counteraction
    else
        k3feedb = k3*reiz*k_hy*FABC.^pwrof4./(FABC.^pwrof5 + KK_hy);  % stimulus counteraction
    end
    number_active_par = 21;
elseif bin1==1 && bin2==1 && bin3==0
    k_trans_f = 1./(FABC.^pwrof2 + k_trans);          % regulation of translation
    k_deg_f = FABC.^pwrof3./(FABC.^pwrof1+k_deg);     % regulation of proteolysis
    if mutant==1 %  'mutant'
        k3feedb = k3*reiz;  % stimulus counteraction
    else
        k3feedb = k3*reiz*FABC.^(pwrof4)*k_hy;        % stimulus counteraction (linear)
    end
    number_active_par = 24;
elseif bin1==1 && bin2==0 && bin3==1
    k_trans_f = 1./(FABC.^pwrof2 + k_trans);            % regulation of translation
    k_deg_f = 1;                                        % no regulation of proteolysis
    if mutant==1                                        %  'mutant'
        k3feedb = k3*reiz;                              % stimulus counteraction
    else
        k3feedb = k3*reiz*k_hy*FABC.^pwrof4./(FABC.^pwrof5 + KK_hy);  % stimulus counteraction
    end
    number_active_par = 23;
elseif bin1==0 && bin2==1 && bin3==1
   k_trans_f = 1;                                       % no regulation of translation
   k_deg_f = FABC.^pwrof3./(FABC.^pwrof1+k_deg);        % regulation of proteolysis
    if mutant==1                                        %  'mutant'
        k3feedb = k3*reiz;                              % stimulus counteraction
    else
        k3feedb = k3*reiz*k_hy*FABC.^pwrof4./(FABC.^pwrof5 + KK_hy);  % stimulus counteraction
    end
    number_active_par = 24;
elseif bin1==1 && bin2==1 && bin3==1
    k_trans_f = 1./(FABC.^pwrof2 + k_trans);            % regulation of translation
    k_deg_f = FABC.^pwrof3./(FABC.^pwrof1+k_deg);       % regulation of proteolysis
    if mutant==1                                        %  'mutant'
        k3feedb = k3*reiz;                              % stimulus counteraction
    else
        k3feedb = k3*reiz*k_hy*FABC.^pwrof4./(FABC.^pwrof5 + KK_hy);  % stimulus counteraction
    end
    number_active_par = 26;
end
    
out = [k_tr*psi - (kz+mu)*mRNA
       k_tl*mRNA - (kabb2 + mu)*D0
       k_tl2*mRNA - (kabb2 + mu)*E0
       k_tl3*mRNA.*k_trans_f - (kabb*k_deg_f + mu).*FABC
       Ep - EPfree - 2*EPfree.*EPfree.*DNAfree*(1 + 1/(alpha*KK))/Ka
       k2*Dp*E - Ep.*((k_2 + k3feedb).*D + kabb2)];
end

%out =[ 1. mRNA
%       2. overall D0
%       3. overall E0
%       4. protein FABC
%       5. EP_free
%       6. EP] 
